# Supplementary material for: Utilization of rare codon-rich markers for screening amino acid overproducers
Source: Nat Commun. 2018 Sep 6;9:3616. doi: 10.1038/s41467-018-05830-0 (PMC6127279; doi:10.1038/s41467-018-05830-0)
Supplement: Supplementary file 3 — Supplementary Data 1 [file 41467_2018_5830_MOESM3_ESM.xlsx]

## Sheet: Supplementary Data 1
Name	Description	Reference
Strains
Chemical competent DH5α	E. coli F– φ80lacZΔM15 Δ(lacZYA-argF) U169 recA1 endA1 hsdR17(rk–, mk+) phoA supE44 thi–1 gyrA96 relA1 λ–	Biomed
ElectroMAX™ DH5α-E	E. coli F– φ80lacZ∆M15 ∆(lacZYA-argF) U169 recA1 endA1 hsdR17(rk–, mk+) gal– phoA supE44 λ– thi–1 gyrA96 relA1	Invitrogen
TOP10	F– mcrA ∆ (mrr-hsdRMS-mcrBC) φ80lacZΔM15 ΔlacX74 recA1 araD139 Δ(ara-leu)7697 galU galK λ– rpsL(StrR) endA1 nupG	Biomed
ZB-5	E. coli L-valine overproducer	Lab stock
ATCC13032	C. glutamicum Wild type	ATCC
Plasmids
pCm-GFP	CmR, gfp, pMB1 origin, 2.8 kb	This study
pCm-GPF-RC	CmR, gfp replaced by rare codon CTA, pMB1 origin, 2.8 kb	This study
pCPB-37-441	KanR, PrancerPurple, pUC origin, 4.6 kb	ATUM
pCPB-37-441-RC	KanR, ppg replaced by rare codon CTA, pUC origin, 4.6 kb	This study
pKan	pET-28a derivative, KanR, 5.4 kb	This study
pKan-RC6	pKan derivative, KanR, replaced 6 leucine codons of kanR by CTA, 5.4 kb	This study
pKan-RC16	pKan-6RC derivative, KanR, replaced 16 leucine codons of kanR by CTA, 5.4 kb	This study
pKan-RC26	pET-28a derivative, KanR, replaced 26 leucine codons of kanR by CTA, 5.4 kb	This study
pKan-RC29	pET-28a derivative, KanR, replaced 29 leucine codons of kanR by CTA, 5.4 kb	This study
pAKR-WT	KanR and AmpR, ColE1 origin, 4.1 kb	Lab stock
pAKR-RC8	pAKR-WT derivative, KanR and AmpR, replaced 8 arginine codons of kanR by AGG	This study
pSSer-WT	SpecR, p15A origin, 3.0 kb	Lab stock
pSSer-RC17	pSSer-WT derivative, replaced 17 serine codons of specR by TCC	This study
pZB-23	pKan-RC29 derivative, replaced Pkan promoter by PJ23100	This study
pZB-24	pKan-RC29 derivative, replaced Pkan promoter by PJ23118	This study
pZB-25	pKan-RC29 derivative, replaced Pkan promoter by PLlacO1	This study
pZB-32	pKan derivative, replaced the kanR by kanR-RC8-AGG from pAKR-RC8	This study
pZB-33	pZB-33 derivative, replaced the Pkan promoter by PJ23100	This study
pZB-34	pZB-33 derivative, replaced the Pkan promoter by PJ23118	This study
pZB-35	pZB-33 derivative, replaced the Pkan promoter by PLlacO1	This study
pXMJ19	E. coli-Corynebacterium shuttle vector	ATCC
pKan-CG	pXMJ19 derivative, replaced the cmR by kanR	This study
pKan-CG-RC8	pKan-CG derivative, replaced 8 arginine codons of kanR by AGG	This study
Abbreviations: Cm, chloromycetin; Kan, kanamycin; Amp, ampicillin; Spec, spectinomycin; R, resistance.
