# Supplementary material for: Utilization of rare codon-rich markers for screening amino acid overproducers
Source: Nat Commun. 2018 Sep 6;9:3616. doi: 10.1038/s41467-018-05830-0 (PMC6127279; doi:10.1038/s41467-018-05830-0)
Supplement: Supplementary file 4 — Supplementary Data 2 [file 41467_2018_5830_MOESM4_ESM.xlsx]

## Sheet: Supplementary Data 2
Name	Sequence (5’ – 3’)
gfp-RC	atgcgtaaaggagaagaactattcactggagttgtcccaattctagttgaactagatggtgatgttaatgggcacaaattttctgtcagtggagagggtgaaggtgatgcaacatacggaaaactaaccctaaaatttatttgcactactggaaaactacctgttccatggccaacactagtcactactttcggttatggtgttcaatgctttgcgagatacccagatcatatgaaacagcatgactttttcaagagtgccatgcccgaaggttatgtacaggaaagaactatatttttcaaagatgacgggaactacaagacacgtgctgaagtcaagtttgaaggtgataccctagttaatagaatcgagctaaaaggtattgattttaaagaagat…
ppg-RC	atggcgagcctagttaagaaagatatgtgtattaagatgacgatggaaggtactgtgaacggttatcactttaagtgcgttggcgagggtgaaggcaagccgttcgagggcacgcagaacatgcgcactcgtgtcaccgagggcggtccgctaccttttgcattcgacatcctagccccgtgctgtatgtacggctctaagaccttcattaaacacgtgagcggtatcccggattactttaaagagtcctttccagagggcttcacttgggaacgtacccagatttttgaggacggtggtgttctaaccgcgcaccaagacaccagcctagaaggtaattgcctaatctataaagtgaaggttctaggtaccaatttcccggcgaatggtccggtgatg…
kanR-RC29	atgagccatattcaacgggaaacgtcttgctctaggccgcgactaaattccaacatggatgctgatctatatgggtataaatgggctcgcgataatgtcgggcaatcaggtgcgacaatctatcgactatatgggaagcccgatgcgccagagctatttctaaaacatggcaaaggtagcgttgccaatgatgttacagatgagatggtcagactaaactggctaacggaatttatgcctctaccgaccatcaagcattttatccgtactcctgatgatgcatggctactaaccactgcgatccccgggaaaacagcattccaggtactagaagaatatcctgattcaggtgaaaatattgttgatgcgctagcagtgttcctacgccggctacattcg…
kanR-RC8	atgagccatattcaacgggaaacgtcttgctctaggccgcgattaaattccaacatggatgctgatttatatgggtataaatgggctcgcgataatgtcgggcaatcaggtgcgacaatctatcgattgtatgggaagcccgatgcgccagagttgtttctgaaacatggcaaaggtagcgttgccaatgatgttacagatgagatggtcagactaaactggctgacggaatttatgcctcttccgaccatcaagcattttatccgtactcctgatgatgcatggttactcaccactgcgatccccgggaaaacagcattccaggtattagaagaatatcctgattcaggtgaaaatattgttgatgcgctggcagtgttcctgcgccggttgcattcg…
specR-RC17	atggcttgttatgactgtttttttggggtacagtccatgcctcgggcatccaagcagcaagcgcgttacgccgtgggtcgatgtttgatgttatggtcctccaacgatgttacgcagcagggctcccgccctaaaacaaagttaaacatcatgagggaagcggtgatcgccgaagtatccactcaactatccgaggtagttggcgtcatcgagcgccatctcgaaccgacgttgctggccgtacatttgtacggctccgcagtggatggcggcctgaagccacactccgatattgatttgctggttacggtgaccgtaaggcttgatgaaacaacgcggcgagctttgatcaacgaccttttggaaacttccgcttcccctggagagtccgagattctc…
