# Supplementary material for: Utilization of rare codon-rich markers for screening amino acid overproducers
Source: Nat Commun. 2018 Sep 6;9:3616. doi: 10.1038/s41467-018-05830-0 (PMC6127279; doi:10.1038/s41467-018-05830-0)
Supplement: Supplementary file 5 — Supplementary Data 3 [file 41467_2018_5830_MOESM5_ESM.xlsx]

## Sheet: Supplementary Data 3
Primers	Sequence 5’-3’
Primers for plasmid construction
pKan-F	ataaacagtaatacaaggggtgttatgagccatattcaacgggaaacgtcttgc
pKan-R	atccgctcatgaattaattcttagaaaaactcatctagcattagatgaaa
pCm-F	acaaataataatactagtagcggc
pCm-R	ctagtatttctcctctttctctag
CPB-F	agtgctagccgcaaggcaaagaggagaaactctagttcgagaccttaggaggtaaacat
CPB-R	aacggaacgccgatcgtgacatggatcctgactcgatcggcagttttaagggcgacaca
6RC-F	acaaggggtgttatgagccatattc
6RC-R	gggtttagtctgaccatctcatctgtaa
16RC-F	cgaatgaataacggtctagttgat
16RC-R	tcaactagaccgttattcattcg
26RC-F	tagccgtttctgtagtgaagga
26RC-R	ttcactacagaaacggctatttcaa
Kan-AGG-F	gtttgtaattgtccttttaacagc
Kan-AGG-R	tcttagaaaaactcatcgagcatc
AGG-BB-F	tgatgctcgatgagtttttctaag
AGG-BB-R	gtttgtaattgtccttttaacagc
Spec-bb-F	agtcgtgttagtcacatcagtctctggtggcacctctggt
Spec-bb-R	ccagaggtgccaccagagactgatgtgactaacacgac
Spec-F	gttcggtcaaggttctggacca
Spec-R	tgtctaacaattcgttcaagccga
J23118-1	tgccttgcggctagcacaatacctaggactgagctagccgtcaaagaaaagatcaaagg
J23118-2	gtgctagccgcaaggcaaagaggagaaagtaaacatatgagccatattcaacggga
pLlacO1-1	tcttgttatccgctcacaatgtcaattgttatccgctcacaattagaaaagatcaaagg
pLlacO1-2	agcaggacgcactgaccgaattcattaaagaggagaaaggtaccatgagccatattcaa
pLlacO1-3	acattgtgagcggataacaagatactgagcacatcagcaggacgcactgaccgaattca
p15A-rep1	ggatatattccgcttcctcgctcac
p15A-rep2	attaataagatgatcttcttgagat
p15A-1	gaccgagcgtagcgagtcagtgagcgaggaagcggaatatatccaacgccagcaacgcg
p15A-2	ttacgcgcagaccaaaacgatctcaagaagatcatcttattaatgaagatcctttgatc
J23100-subs-2	gtacagtgctagccgcaaggcaaagaggagaaagtaaacatatgagccatattcaac
J23100-subs-1	gcggctagcactgtacctaggactgagctagccgtcaaagaaaagatcaaagg
Primers for mutations verification
ilvY-F	acccggcgttcaggttc
ilvY-R	gcgagattgaattcactatatg
arcA-F	aatggacgatcaattacgtatct
arcA-R	catcaggcaggtcaggg
Ge_01	ttaatgttgctgctgaaccg
Ge_02	accatcaatgactcaggtaac
Ge_03	tgccgtatcgggccttgggttctaaccgtct
Ge_04	aattcagtctcgtgctgaa
GE_05	ttgggttctaaccgtcttagcga
Ge_06	gcaaaattcagtctcgtgctg
leuA-F	ccagaacatgagcggcacg
leuA-R	cgacttccatcacgtcaacacc
avtA-F	gatctgcgccggattaccg
avtA-R	gaactggcaggatgttagcg
avtA-F2	cgtgagtggacgcgtacc
avtA-F2	cttcgctaacacctcactcg
leuE-F	tattaccagccagcgaacgtc
leuE-R	ttaatgtcgccactccagcc
yjeH-F	tcggaccgagggtaactttc
yjeH-R	acgtcgatagcaggccaatg
yhdW-F	ccatcactgatcccgcattg
yhdW-R	gctatcagtaacggtgccgg
livH-F	aacgcgcggcgtagatac
livH-R	gtgtgtgaaattgccagtgc
ilvE-F	agtcgtagcaacggatgcc
ilvE-R	ctcgacaccatgctgaacag
panB-F	ggcgttggcgtactcattg
panB-R	gacgttaagcccttcatcagc
ilvA-F	tatcaagacgcgacgacag
ilvA-R	ggtggtgatccgctatgaag
ilvH-F	ccacccacggtatgcaatg
ilvH-R	tacaggtattaccgctgccg
livH-F2	ctcggttgataccgtgatgg
livH-R2	gtatctacgccgcgcgtt
tdcB-F	gttaaccactgcgtgcattgg
tdcB-R	ttactgacggccggttgag
tdcB-F2	gcgtaacgataccatggaaag
tdcB-R2	atagtttgagcgaggcatgc
ilvM-F	gcacagcaagtgctccacg
ilvM-R	ataatggcgctgcgcacg
ivbL-F	tgagatcgcgcgccatatc
ivbL-R	acaggcaggatagaaccgc
livJ-F	ggctggacgaagacaacaag
livJ-R	aactcctggtcaccgtactg
ilvC-F	gcatgttcaggccctggttc
ilvC-R	gcacaaatagcggctgacc
ptsG-F	tgcttctgccataacatgcg
ptsG-R	gtgttgccgttgaagaactgg
leuO-F	cagccagagacataaacgcag
leuO-R	ttccacggcaatggattctg
leuB-F	cgcaaagctcaacacaa
leuB-R	tacgtgagcgtcgaataatttt
leuC-F	gatgaaatgggcgatatcattg
leuC-R	tatcgacattggcggcat
leuD-F	gccgacattcgcaacattaaa
leuD-R	aagacgtttgatgacgtgg
brnQ-F	tcaattcctaacccatcaacac
brnQ-R	ataccgctgtatcatccc
pfkB-R	gcatagtcggagaaacgc
pfkB-F	gattcggtgccagactgaa
fbaA-F	tgataagcgtagcgcatcag
fbaA-R	gaatccccaggagcttacat
tktB-1	atgtaggccggataagacg
tktB-2	ctcatccgcaactggcagaa
tktB-3	ttctagaaggtcaaacgcaacta
ilvB-F	tttaagcacctcccggaaag
ilvB-R	cggtgagctccagaatcacg
ilvN-F	tgatccatgtgcgcattga
ilvN-R	aggtgatcgtctataagggca
yhdX-F	taagtcggtgtgaggtaacgg
yhdX-R	tgagacagcaatacttttgtcat
yhdY-F	atgacaaaagtattgctgtctca
yhdY-R	taatcatcgcgttagcaggt
yhdZ-F	acctgctaacgcgatgatta
yhdZ-R	aactgccagacatcaaatca
livF-F	aactcacccagtaggcctga
livF-R	gatccgtgcctatttaggtg
livG-F	cacctaaataggcacggatc
livG-R	cccgcaactgaagctgaa
livM	ttcagcttcagttgcggg
livM	ccgatgcatattgcaatggc
ygaH-F	tagtaacgacagtgacaaataaagta
ygaH-R	ctgcctcactgcgttaat
ygaZ-F	agcccatcagtctgataagg
ygaZ-R	aaccagtaacccaagcag
Primers for qRT-PCR
q-cysG-F	gtctgattgtcggcggtggtgatg
q-cysG-R	atctgcccatgcggtgaactgtg
q-leuA-F	tggcggtgtggacgttgagaatatc
q-leuA-R	aactcactggcggcggtacatg
q-ilvE-F	ggttgtattccgccatcgtgagcat
q-ilvE-R	tgccaacatcaccgacgaagatcag
q-panB-F	taccagccactcaccgccttcaa
q-panB-R	cctgccagttaccgttgccgat
q-ilvA-F	atgctcaacgacggcggctaca
q-ilvA-R	gttcctgcaacggatgcgatgga
q-ilvN-F	tgtcgctgtcctgaatcggcaga
q-ilvN-R	agctcaccgttcgcaaccatcc
q-brnQ-F	aatcttcatcgcctgcctggtaacg
q-brnQ-R	cgagaagccgccgaggataaacac
Probe for northern blot
tRNA-CTA	cttgcggcgccagaacctaaatc
